# Supplementary material for: Genome-Wide Identification and Transcript Analysis Reveal Potential Roles of Oligopeptide Transporter Genes in Iron Deficiency Induced Cadmium Accumulation in Peanut
Source: Front Plant Sci. 2022 May 11;13:894848. doi: 10.3389/fpls.2022.894848 (PMC9131082; doi:10.3389/fpls.2022.894848)
Supplement: Supplementary file 1 [file Data_Sheet_1.xlsx]

## Sheet: Supplementary Table 1
Supplementary Table 1. Primers of AhOPT genes and two TFs selected for qRT-PCR analysis
Genes	Forward (5'→3')	Reverse (5'→3')
AhATHB-6	AGCACAAGAACTGGGCTTGC	GGTTCTCCTCCGAGTCTTGC
AhATHB-12	TGGACAGTGAATCAGAAAATGG	GTATCATCATCTGAAAGAGCACC
AhOPT3.1	CTCCCCACAGACCACTACAAC	CACCACAGTTGGCGAAGATG
AhOPT3.2	GGCGCAGCAAGTTGGATCGGCTTAT	CTTGCCATATTTGTTGTATGCATCT
AhOPT3.4	AGCGCAGCAAGTTGGATCGGCCTAT	CTTCCCATATTTGTTGTATGCATT
AhOPT6.1	AGCAAAAAGGCGTTCGGAAG	AAACCCGGTGTCAAAAACCA
AhOPT7.1	GGTTCTGGAAGGGAACGAGG	ACATACCAGCAGGCTCAACC
AhOPT7.2	ATCACACAAGGCATTCCCAAG	TCCACCAACCACGGTGATAC
AhOPT7.3	TGCGTGCTGCTATCATTCCT	TGAATGGCGTAGACAGTGCC
AhYSL1.1	TTCTTCGCTTTTGCTGTGGC	AATGGCAGCAGGAAGAGTCC
AhYSL3.1	TACCTTCGTCCCTTCTCGCT	TCTTAGCCACATCCCCAGGC
AhYSL3.2	GCTTCTTGGTGATGGGCTCT	GGCAGCTGATTCTTCTTGTCC
Ah60S	ACAGTTGGTCCTCACTTCAG	GCTCATTTATGTAAGCTTCCCT

## Sheet: Supplementary Table 2
Supplementary Table 2. Analysis of the 20 conserved motifs of AhOPT genes in peanut
motif	Logo	Sequence	Width	Annotation
1		SPIEZVRLTVPITDDPSQPVLTFRTW	26	Not Found
2		WWQRYNYVLSAALDAGVAFMGVLLYFAL	28	OPT
3		DFKLGHYMKIPPRSM	15	OPT
4		LNPGPFTMKEHVLITIFANAG	21	OPT
5		TTQVLGYGWAGJLRRYLVEPAHMW	24	OPT
6		LGIJSCVLLSFLNQFFAYRTEPLSITAISVQIAVLPIGHFMAATLPTRKF	50	OPT
7		ATTNQTPGLNIITEYIIGYIYPGKPIANVCFKTYGYISMSQ	41	OPT
8		SPWTCPGDRVFYDASVIWGLVGPKRIFGSKGEYSAMNWFFL	41	OPT
9		SWVCWIFPKSITAQQIGSGMHGLGJGAFGLDWSTVASFLGSPLASPFFAI	50	OPT
10		IVBKKFELDIEAYEKYGPJYLSVFFALTYGFGFATJTATJTHVLLFHGRE	50	OPT
11		GAIAPVLVWLLHKAFPKQKWIPLINLPVJLGATGMMPPATPVNYNSWIJV	50	OPT
12		LTRAQFFLIAFLCSFAYYVLPGYLFQTLTSJ	31	OPT
13		WPSNLVQVSLFRALHEKEDRP	21	OPT
14		LLLCILGKEQVQLPWWGLVFACALAFS	27	Not Found
15		SYDDKRRTELFLKDQIPTWFAIGGYVAIAAISTATJPHIFHQLKWYYIIV	50	OPT
16		KNKFYFDFSATYVGVGMICPYIINISVLLGGILSWGVMWPLIKNKKGDWY	50	OPT
17		NVYBAKKFPIFSSHLFTANGQKYBITR	27	Not Found
18		QJTIRALVVSLVLGILFSFIVMKLNLTTGIIPSLNVSAGLLGFFFVKTWT	50	OPT
19		KAPYALIYRNMAILGVEGFSALPKHCLQLCYAFFAFAIVINLVRDLVPKK	50	OPT
20		MAMAVPFYIGAYFAIDMCVGSLILFVWEKJNKEKAELMGPAVASGLICGD	50	OPT

## Sheet: Supplementary Table 3
Supplementary Table 3 Expression profiles (FPKM) of AhOPT genes in different tissues of peanut
Gene ID	Gene Name	Lateral stem leaf	Mainstem leaf	Seedling leaf	Vegetative shoot tip	Reproductive shoot tip	Root	Nodule	Perianth	Stamen	Pistils	Peg tip aerial	Peg tip below soil	Peg tip to fruit Pattee 1	Fruit Pattee 1	Fruit Pattee 3	Pericarp Pattee 5	Pericarp Pattee 6	Seed Pattee 5	Seed Pattee 6	Seed Pattee 7	Seed Pattee 8	Seed Pattee 10
Arahy.F397ET	AhOPT3.1	0.252753	0.430323	0	5.96743	6.70968	0.878699	0.132914	0	0.43097	0.265368	1.46216	0.881725	0	1.98895	0.643752	0.704037	0.324946	0.604702	0.398924	0	0	0
Arahy.XKSD0A	AhOPT3.2	13.5181	32.4391	12.2932	16.8254	22.1298	22.2656	12.8662	39.6521	31.9656	17.0436	13.4735	22.0978	36.6884	19.7485	21.2729	24.4446	18.6032	36.2395	38.6995	23.2234	19.6806	8.72587
Arahy.6RC7K9	AhOPT3.3	0.406896	0.371173	0.358693	1.16595	6.00871	1.04352	0.226817	0	0.544012	0.570012	0.624083	0.326585	0.223104	0.637624	1.21242	0.253915	0.368238	7.04254	2.814	1.02558	1.11756	0.253478
Arahy.WI2A41	AhOPT3.4	14.2173	38.4232	12.4817	16.7613	21.6948	29.6182	33.4472	50.321	27.0423	20.7297	13.5248	17.6776	48.2462	21.162	19.7768	25.0516	18.9302	34.0829	49.9066	64.0059	58.3078	14.247
Arahy.7XWF6F	AhOPT4.1	0	0	0	0.0871136	0.0685715	0.00547198	0	0	0.0382312	0.007166	0.0234916	0.0266155	0	0	0.177661	0	0.0479294	1.00249	0.331119	0.0415499	0	0
Arahy.4S3D7T	AhOPT4.2	0	0	0	0	0.411635	0.112019	0.0997125	0.210013	0	0.018417	0	0	0	0	0.0507669	0	0	0.294683	0.738816	0	0.0458138	0
Arahy.6W1ZCJ	AhOPT4.3	0	0.0196752	0	0	0.0360563	0	0	0	0	0.026658	0	0	0	0	0	0	0	0	0.0156312	0	0	0
Arahy.BCI2ZL	AhOPT4.4	1.74277	1.34075	2.7504	6.418	28.006	1.74903	0.951517	127.323	17.4734	24.9955	15.5446	4.75742	21.979	9.85968	21.8068	29.2188	31.0925	1.4298	1.38672	0.67709	0.736281	0.59421
Arahy.VRJ6U0	AhOPT4.5	0	0	0	0	0.156101	0	0	0	0	0	0	0	0	0	0.171321	0	0	0.976366	0.116964	0.0276999	0.0458138	0
Arahy.05TCFP	AhOPT4.6	0	0.00632377	0	0	0.505742	0	0	0.10874	0.0382312	0.014332	0	0	0	0.0784175	0.450516	0.0115778	0	1.03314	0.444763	0.294803	0.137442	0.041565
Arahy.438BUP	AhOPT4.7	0	0	0	0	0	0	0	0	0	0	0	0	0	0	0	0	0	0	0	0	0	0
Arahy.QC3XVA	AhOPT4.8	3.66622	2.41796	3.484	8.40492	21.7125	3.5285	0.64592	47.6789	14.611	4.29272	10.0853	6.03668	8.31291	6.0147	3.58322	8.71514	7.00499	3.05709	2.84046	0.941358	0.702794	3.69324
Arahy.UU5TC6	AhOPT5.1	28.6711	21.717	22.8658	4.50648	5.81728	21.2425	26.9548	38.6904	18.02	18.3285	8.82024	4.04371	1.02593	4.80205	4.19096	1.68159	0.727182	7.79376	9.65337	19.8023	9.85858	22.897
Arahy.6WW0WD	AhOPT5.2	0	0.00968084	0	0.333398	1.06986	0	0	0	0	0.220047	0.0322332	0	0	0	0.0679939	0	0	0.0469257	0.0188216	0.0424048	0	0
Arahy.BL3QR7	AhOPT5.3	0	0	0	0.0671982	0.0212348	0.0665505	0.0676645	0	0.259763	0.049826	0.132548	0.129276	0.165715	0.266405	0.653872	0.020959	0	0.603906	0.0400746	0.12267	0.0518805	0.0998882
Arahy.NEQX61	AhOPT5.4	0.281301	0.262075	0.205801	0.662355	0.965992	0.379307	0.932168	0.397475	1.21845	0.453538	0.286828	0.418211	0.50876	0.817887	2.71967	0.335099	0.209336	4.17521	1.74355	4.97873	1.31973	0.3147
Arahy.QU3QAE	AhOPT5.5	0.068055	0.104903	0.144105	0	2.13854	0.187799	3.00907	0.107696	0	0.05715	0.0266056	0.0542976	0	0	0.198854	0.0409629	0.0051729	0.359859	0.097915	0.409991	0.231559	0.152192
Arahy.ZV39IJ	AhOPT5.6	16.6349	14.4072	11.552	5.44228	4.97505	30.5975	29.1715	16.9628	8.8554	7.35201	6.44099	2.47272	2.16512	1.32597	1.0229	0.747522	0.657511	4.19948	5.4908	16.7769	9.14111	14.413
Arahy.K3DJI3	AhOPT6.1	0	0	0.0357625	0	0.335595	0.658006	0.0275859	0	0	0.008383	0	0	0	0.0917337	0	0.0135439	0	0.378954	0.0666633	0.0324037	0	0
Arahy.Y086TD	AhOPT6.2	0.031152	0.00675989	0.0289524	0	1.50011	1.03006	0.150522	0	0	0.00766	0	0	0	0	0.0814021	0	0	1.2511	0.350055	0.0296103	0.0489734	0
Arahy.XJAC58	AhOPT7.1	0.226464	0.219719	0.0877551	1.30083	1.58167	0.304629	0.591023	1.07849	1.18528	0.273756	0.730977	0.536279	2.74734	0.85798	0.612206	0.362169	0.531377	0.207532	0.114851	0.0801947	0.0455689	0
Arahy.6K1PAL	AhOPT7.2	5.54278	5.55101	3.71907	8.20702	7.70482	3.90214	2.01564	2.57044	3.5783	2.61442	3.67634	3.83586	1.93555	5.73702	3.19969	2.50907	2.03808	7.50311	3.35256	2.7506	1.21193	3.8922
Arahy.XXTB4R	AhOPT7.3	0.879768	0.94777	1.12612	1.37664	1.17866	0.0484437	0.007903	2.46005	0.403598	0.445033	2.57852	0.36529	0.0367819	0.157683	0.0574158	0.0372164	0	0.817038	3.05747	1.49093	1.24366	0
Arahy.0Z487T	AhOPT7.4	7.17132	6.78961	5.10814	7.71341	10.4478	4.97599	4.3629	8.86773	3.54535	4.06581	3.7141	4.38805	2.02628	4.95912	4.55819	3.68991	3.1784	9.2075	5.22113	3.49192	2.00726	5.09022
Arahy.YIY9X1	AhOPT7.5	0.441635	0.419616	0.428583	2.01433	1.8334	0.591898	0.563153	1.94122	1.69202	0.636677	1.75542	1.54839	4.03563	1.19831	1.63021	2.24564	2.64441	0.626431	0.644227	0.726554	0.743843	0.347128
Arahy.KDG5NW	AhOPT7.6	1.08929	0.356829	0.633531	0.240969	0.607916	0.0210213	0.080242	0.309924	0.0674029	0.317395	0.450081	0.108426	0	0	0.0596691	0.0136081	0	0.281264	0.557703	0.309294	0	0
Arahy.WL6ZXR	AhYSL1.1	62.4187	30.5543	97.4213	7.06513	11.7267	15.9956	1.42299	26.4272	5.38338	43.9417	25.6455	17.6365	9.03947	12.459	8.875	15.3546	15.4637	0.741974	0.512645	0.413524	0.451796	0.602683
Arahy.T6ZY4C	AhYSL1.2	38.4192	19.2778	49.4841	4.6651	6.7449	7.35976	0.738892	94.08	9.35275	41.8983	19.6841	9.56226	3.12674	13.1035	11.5967	9.30746	6.86359	8.93991	2.59341	0.309471	0.451796	0.454923
Arahy.HMP3A6	AhYSL3.1	75.8869	85.4052	36.7295	98.9958	105.432	48.3318	51.4192	40.1152	10.9421	38.9449	41.3578	27.5984	60.1045	36.4641	62.3786	78.1002	98.5598	38.0195	31.123	33.066	25.2393	19.3824
Arahy.53J40D	AhYSL3.2	43.4343	50.0306	20.4312	104.839	93.5872	43.9888	43.0788	40.2624	11.8614	29.726	35.497	28.2132	90.518	37.4077	53.3215	66.4978	88.8873	34.0609	27.9063	26.81	22.0496	16.2268
Arahy.WJ50T5	AhYSL6.1	4.62998	5.08277	4.66923	19.2595	22.4893	6.88664	2.10972	21.1817	13.7889	6.56279	7.68176	7.01845	9.06612	10.26	11.5243	11.3312	7.7238	16.8559	12.7893	9.12608	6.34976	6.0158
Arahy.L877Z8	AhYSL6.2	21.1088	21.8333	23.0575	35.4495	33.9599	24.3754	10.7681	78.2857	24.0431	25.7267	23.0009	19.7051	17.9519	24.9743	18.2985	20.9382	17.3053	24.5083	19.9131	13.0736	11.8474	12.6941
Arahy.B192XI	AhYSL7.1	0	0.0145302	0	0	7.36438	0.668752	0.0691869	0.0433031	0.122604	0.05906	0	0	0.0391072	0	0.0542681	0.100143	0.0328211	0.337722	0.172805	0.0444154	0	0
Arahy.06T2K2	AhYSL7.2	4.65255	4.03523	4.63485	16.5545	14.7876	3.2421	3.06417	13.1675	5.23262	3.80361	20.1459	9.5833	12.3721	13.1768	15.4233	8.5442	4.36902	11.4585	8.01606	2.95661	1.54934	4.57661
Arahy.Z73NZ6	AhYSL7.3	0.083063	0.0262366	0	0.397069	0.328521	0	0	0	0	0	0.0389391	0.0620341	0	0	0	0	0.0234293	0	0.0247213	0	0	0
Arahy.ZW21UW	AhYSL7.4	0	0	0	0.251097	0.249171	0.0654335	0.891092	0.432088	1.20421	0.062988	0.863764	0.117045	0.395045	0.423386	1.72995	4.41517	5.04594	0.0504013	0.034983	0	0	0
Arahy.EJV4EX	AhYSL7.5	0	0	0	0	10.3372	3.55682	0.242524	0	0.691269	0.477112	0.0124308	0	0.0387178	0.0829909	0	0.0447458	0.0433258	0.425412	0.717927	0.0973675	0.0969716	0.16471
Arahy.6K67PT	AhYSL7.6	0.053668	0.0443977	0.21907	0	0.12628	0	0	0	0	0	0.0193878	0	0	0	0	0.0213215	0	0	0.0624162	0	0	0
Arahy.4749WV	AhYSL7.7	0.065603	0.0293244	0	0.184383	0.137441	0.0263662	0.928694	0.644447	0.501598	0.050298	0.373641	0.0271713	0.110048	0.235887	0.858881	2.90874	3.23411	0	0.0108281	0	0	0.0625155
Arahy.09HEKB	AhYSL7.8	1.19774	0.878752	1.00335	6.37881	4.20707	0.804906	11.6086	4.96217	2.63412	2.50707	8.52493	5.06337	7.41473	5.93485	6.14935	2.45839	1.74286	2.33598	1.413	0.362294	0.235072	2.09061

## Sheet: Supplementary Table 4
Supplementary Table 4 Correlation coefficient (r) between the expression of AhOPT genes and Cd accumulation in peanut
Gene names	Cd in roots	Cd in shoots	Total Cd in plants	% Cd in shoots
AhOPT3.1	0.639835	0.362235	0.501278	-0.733*
AhOPT3.4	0.485962	0.187712	0.335028	-0.729*
AhOPT7.1	-0.886**	-0.779*	-0.840**	0.747*
AhOPT7.2	0.703802	0.366075	0.556668	-0.837**
AhOPT7.5	0.245525	-0.106522	0.063497	-0.768*
AhOPT7.6	-0.744*	-0.435609	-0.627558	0.851**
AhYSL1.1	-0.632835	-0.426687	-0.564264	0.796*
AhYSL7.1	0.682245	0.70283	0.716*	-0.286858
AhYSL7.7	0.859**	0.897**	0.923**	-0.255274
Genes not significantly correlated with Cd accumulation are not listed in the table. * P<0.05, **P<0.01
